# Supplementary material for: Van der Waals interfacial reconstruction in monolayer transition-metal dichalcogenides and gold heterojunctions
Source: Nat Commun. 2020 Feb 21;11:1011. doi: 10.1038/s41467-020-14753-8 (PMC7035323; doi:10.1038/s41467-020-14753-8)
Supplement: Supplementary file 2 — Source Data [file 41467_2020_14753_MOESM2_ESM.xlsx]

## Sheet: Figure 9d
Figure 9h
		d1	d2	h1	c1	c2
	No.1	1.62	2.05	4.76	10.45	6.56
	No.2	1.65	2.01	4.87	11.08	6.05
	No.3	1.59	1.93	4.48	13.98	6.05
	No.4	1.64	2.12	4.64	10.46	6.24
	No.5	1.64	2.05	4.52	10.91	6.02
	No.6	1.65	2.07	4.79	11.05	6.34
	No.7	1.64	2.05	4.41	13.64	6.23
	No.8	1.74	2.02	4.88	11.05	5.94
	No.9	1.65	2.16	4.75	10.23	6.26
	No.10	1.65	2.02	4.29	10.92	5.96
	No.11	1.67	1.96	4.33	13.74	6.37
	No.12	1.7	2.09	4.85	11.49	6.49
	No.13	1.62	2.01	4.52	10.27	6.07
	No.14	1.76	2.11	4.84	11.26	6.16
	No.15	1.62	2.19	4.78	10.74	5.95
	No.16	1.64	1.94	4.34
	No.17	1.72	1.97	5.08
	No.18	1.61	2.09	4.87
	No.19	1.61	2.13	4.21
	No.20	1.73	2.1	4.28
	No.21	1.56	2.18	4.26
	No.22	1.69	1.98	4.77
	No.23	1.66	2.08	4.35
	No.24	1.58	2.07	4.41
	No.25	1.6	2.17	4.27
	No.26	1.68	1.97	4.29
	No.27	1.62	2.06	4.79
	No.28	1.64	1.93	5.03
	No.29	1.71	1.95	4.82
	No.30	1.67	2.12	4.89
